# Supplementary material for: Time trends in type 2 diabetes mellitus incidence across the BRICS from 1990 to 2019: an age-period-cohort analysis
Source: BMC Public Health. 2022 Jan 11;22:65. doi: 10.1186/s12889-021-12485-y (PMC8751323; doi:10.1186/s12889-021-12485-y)
Supplement: Supplementary file 1 — Additional file 1. The criteria for overall Diabetes Mellitus, Diabetes Mellitus Type 1 and Diabetes mellitus Type 2. [file 12889_2021_12485_MOESM1_ESM.xls]

## Sheet: Overall Diabetes Mellitus
Criterion	Definition
1. Diabetes Mellitus parent	Fasting plasma glucose (FPG) ≥ 126 mg/dL (7 mmol/L), or reporting to be on treatment with drugs or insulin for diabetes, or persons <15 years who are diagnosed by physicians and identified through a diabetic registry or hospital records

## Sheet: Diabetes Mellitus Type 1
Criterion	Definition
1. Diabetes Mellitus Type 1	Cases of type 1 DM diagnosed by physicians and identified through a diabetic registry or hospital records
2. Uncomplicated Diabetes Mellitus Type 1	Cases of type 1 DM that do not have any of the following complications: neuropathy, foot ulcer, leg amputation, or vision loss
3. Diabetic neuropathy among Diabetes Mellitus Type 1	Cases of type 1 DM that experience diagnosable neuropathy
4. Diabetic foot due to neuropathy among Diabetes Mellitus Type 1	Cases of type 1 DM that currently have a foot ulcer
5. Diabetic neuropathy and amputation with treatment among Diabetes Mellitus Type 1	Cases of type 1 DM that have had a leg amputation above or below the knee, with treatment consisting of a prosthetic limb
6. Diabetic neuropathy and amputation without treatment among Diabetes Mellitus Type 1	Cases of type 1 DM that have had a leg amputation above or below the knee, with no prosthetic limb
7. Moderate vision impairment due to Diabetes Mellitus Type 1	Cases of type 1 DM that have moderate vision loss due to diabetic retinopathy
8. Severe vision impairment due to Diabetes Mellitus Type 1	Cases of type 1 DM that have severe vision loss due to diabetic retinopathy
9. Blindness due to Diabetes Mellitus Type 1	Cases of type 1 DM that have blindness due to diabetic retinopathy

## Sheet: Diabetes Mellitus Type 2
Criterion	Definition
1. Diabetes Mellitus Type 2 parent	Fasting plasma glucose (FPG) ≥ 126 mg/dL (7 mmol/L) or reporting to be on drug or insulin treatment for type 2 diabetes
2. Uncomplicated Diabetes Mellitus Type 2	Cases of DM Type 2 that do not have any of the following complications: neuropathy, foot ulcer, leg amputation, or vision loss
3. Diabetic neuropathy among Diabetes Mellitus Type 2	Cases of DM Type 2 that experience diagnosable neuropathy
4. Diabetic foot due to neuropathy among Diabetes Mellitus Type 2	Cases of DM Type 2 that currently have a foot ulcer
5. Diabetic neuropathy and amputation with treatment among Diabetes Mellitus Type 2	Cases of DM Type 2 that have had a leg amputation above or below the knee, with treatment consisting of a prosthetic limb
6. Diabetic neuropathy and amputation without treatment among Diabetes Mellitus Type 2	Cases of DM Type 2 that have had a leg amputation above or below the knee, with no prosthetic limb
7. Moderate vision impairment due to Diabetes Mellitus Type 2	Cases of DM Type 2 that have moderate vision loss due to diabetic retinopathy
8. Severe vision impairment due to Diabetes Mellitus Type 2	Cases of DM Type 2 that have severe vision loss due to diabetic retinopathy
9. Blindness due to Diabetes Mellitus Type 2	Cases of DM Type 2 that have blindness due to diabetic retinopathy
