# Supplementary material for: Time trends in type 2 diabetes mellitus incidence across the BRICS from 1990 to 2019: an age-period-cohort analysis
Source: BMC Public Health. 2022 Jan 11;22:65. doi: 10.1186/s12889-021-12485-y (PMC8751323; doi:10.1186/s12889-021-12485-y)
Supplement: Supplementary file 2 — Additional file 2. Title: Number new of T2DM by age, period and median birth cohorts in BRICS,1990 to 2019. Description: The file includes five worksheets: ‘Brazil-Female’, ‘Brazil-Male’, ‘China-Female’, ‘China-Male’, ‘India-Female’, ‘India-Male’, ‘Russian Federation-Female’, ‘Russian Federation-Male’, ‘South Africa-Female’, ‘South Africa-Male’. In each sheet, the data indicate the number of new T2DM female/male patients in each specific age group during the period. The diagonal line from the lower left corner to the lower right represents the birth cohort. [file 12889_2021_12485_MOESM2_ESM.xls]

## Sheet: Brazil-Female
Median Period	Age group													Median Birth Cohort
	25-29	30-34	35-39	40-44	45-49	50-54	55-59	60-64	65-69	70-74	75-79	80-84	85-89
Brazil													2268.25	1905
												11444.1	3296.6	1910
											25170.7	16398.8	3877.68	1915
										34685.8	32854.7	17808.6	4213.2	1920
									48682	43769.7	37171.3	20025.3	5427.51	1925
								65386.2	54388.2	47235.6	40434.5	24629.7	6421.8	1930
							80098.5	66627.9	58424.4	52328.5	47846.9	27869.9		1935
						99311.4	84043.1	77838.3	70982.2	65746.2	56799.8			1940
					104309	113996	103788	102216	90661.8	84967.2				1945
				80724.7	128591	147357	142215	133904	125854					1950
			56671.1	96971.4	160367	181663	175251	175741						1955
		43920.9	65664	114187	187291	207520	216447							1960
	33392	47763.3	71735	134585	203417	232964								1965
1992	32886.2	50130	85182.7	148251	208842									1970
1997	36716.1	62944.5	104936	155525										1975
2002	47742.2	77890.8	112660											1980
2007	53325.9	79963.4												1985
2012	53612.6													1990
2017

## Sheet: Brazil-Male
Median Period	Age group													Median Birth Cohort
	25-29	30-34	35-39	40-44	45-49	50-54	55-59	60-64	65-69	70-74	75-79	80-84	85-89
Brazil													1341.16	1905
												7906.45	2021.9	1910
											19972.9	11303.5	2486.15	1915
										31952.1	25823.2	13091.8	2419.24	1920
									47085.4	39137.1	31383.8	12902.2	3144.77	1925
								58802.2	50592.1	46351.4	30905.2	16004.3	3082.96	1930
							68625.8	58754.4	59276.2	50961	36714.7	14986		1935
						84345.9	69826.9	72502.8	75272.6	62252.8	38476			1940
					88151.6	87048.4	87257.3	97366.2	90104.7	72932.2				1945
				73873	97667.4	115247	127417	123398	122254					1950
			57444.4	82415.2	123169	154616	153818	173665						1955
		49779.1	67028.1	102317	159423	182369	216324							1960
	40348.4	56185.6	78583.6	124708	180086	226767								1965
1992	43695.5	61602.9	88707.4	136927	202125									1970
1997	48745.2	70272.5	102116	153969										1975
2002	56681.7	82565.9	116480											1980
2007	60472.7	87581.1												1985
2012	62311.4													1990
2017

## Sheet: China-Female
Median Period	Age group													Median Birth Cohort
	25-29	30-34	35-39	40-44	45-49	50-54	55-59	60-64	65-69	70-74	75-79	80-84	85-89
China													3242.1	1905
												19006	3866.46	1910
											61155.9	22843.6	4976.95	1915
										142656	73989.7	28022.1	6247.01	1920
									272243	180032	97609.9	34468.8	8159.94	1925
								452386	333128	247877	120332	43878.4	9696.14	1930
							614503	529820	439183	296872	137464	47189.6		1935
						674206	648507	615405	489797	291676	133409			1940
					685490	795884	822364	784442	538590	320090				1945
				552940	914938	1.08638e+06	1.17647e+06	970008	627884					1950
			394027	676719	1.08542e+06	1.36847e+06	1.31592e+06	956971						1955
		289887	394562	657265	1.10444e+06	1.26277e+06	1.06564e+06							1960
	350079	402177	544447	948604	1.4597e+06	1.57281e+06								1965
1992	367610	411803	582318	944474	1.42698e+06									1970
1997	327069	371075	506578	817708										1975
2002	308996	324840	472886											1980
2007	379418	426393												1985
2012	458222													1990
2017

## Sheet: China-Male
Median Period	Age group													Median Birth Cohort
	25-29	30-34	35-39	40-44	45-49	50-54	55-59	60-64	65-69	70-74	75-79	80-84	85-89
China													2391.58	1905
												20838.3	2905.26	1910
											73973.7	24876.9	4077.64	1915
										176649	97888.2	34824.9	5937.15	1920
									293531	278536	142560	52730.1	8669.32	1925
								364109	452002	388207	183085	78595.3	10708.8	1930
							462810	485582	591042	408391	229244	86097.7		1935
						583035	516515	560338	560516	399694	226839			1940
					660866	709432	615140	625916	565648	443184				1945
				656295	897271	915284	819878	731552	696344					1950
			590881	789502	1.03965e+06	1.10214e+06	896558	750790						1955
		435144	561815	783019	1.06182e+06	1.0124e+06	727999							1960
	491513	563715	782647	1.17381e+06	1.37395e+06	1.12871e+06								1965
1992	509246	590970	946117	1.23989e+06	1.24034e+06									1970
1997	441122	581068	876873	1.03972e+06										1975
2002	446282	547364	815921											1980
2007	579216	731287												1985
2012	744564													1990
2017

## Sheet: India-Female
Median Period	Age group													Median Birth Cohort
	25-29	30-34	35-39	40-44	45-49	50-54	55-59	60-64	65-69	70-74	75-79	80-84	85-89
India													3626.74	1905
												32592.5	4865.46	1910
											78984.6	37596.8	5449.1	1915
										97766.6	99105.1	44708.2	7251.25	1920
									122812	123636	116581	56824.4	10961.9	1925
								202055	169633	157298	151114	80703.6	14710.8	1930
							270295	272959	217648	193074	193717	92476.7		1935
						335408	324984	329632	248890	223251	202514			1940
					388188	378746	394779	394835	303020	257955				1945
				356074	449587	490707	541178	542401	410461					1950
			299907	419377	577519	707728	725858	699199						1955
		250365	371025	531252	812654	902093	937832							1960
	204773	313638	468968	684434	982028	1.14267e+06								1965
1992	251723	382531	541906	789985	1.20939e+06									1970
1997	292307	416427	591033	936293										1975
2002	315219	469244	720924											1980
2007	360716	611532												1985
2012	490288													1990
2017

## Sheet: India-Male
Median Period	Age group													Median Birth Cohort
	25-29	30-34	35-39	40-44	45-49	50-54	55-59	60-64	65-69	70-74	75-79	80-84	85-89
India													2994.58	1905
												24738.6	3755.47	1910
											63443.7	26703.9	4019.96	1915
										103987	77855.6	31781.7	5083.04	1920
									160766	133232	94824.3	39470.7	7129.9	1925
								241305	207595	162018	110790	48760.6	9024	1930
							301273	289939	238401	168783	118833	52781.2		1935
						372114	349360	339128	255342	179656	134852			1940
					454878	426553	435741	389918	288948	228478				1945
				516731	545722	594900	551839	484184	393461					1950
			495536	630287	767056	828675	699197	641841						1955
		372183	601046	775520	1.04112e+06	1.0104e+06	891937							1960
	260461	459801	691855	941355	1.22276e+06	1.18004e+06								1965
1992	322103	523725	777297	1.11025e+06	1.40639e+06									1970
1997	357454	557807	901266	1.3576e+06										1975
2002	386232	678274	1.21292e+06											1980
2007	490733	944016												1985
2012	669436													1990
2017

## Sheet: Russian Fedration-Female
Median Period	Age group													Median Birth Cohort
	25-29	30-34	35-39	40-44	45-49	50-54	55-59	60-64	65-69	70-74	75-79	80-84	85-89
Russian Federation													1888.1	1905
												10102.3	1796.26	1910
											21349.2	8163.6	1595.15	1915
										27858.4	16641.5	6699.48	1647.23	1920
									53375.9	40130.9	23422.8	10752.7	2948.99	1925
								71812.8	59245.6	45792.7	26726	13632	3925.13	1930
							67194.2	63944.8	57459.1	43123.7	27378.2	16694.1		1935
						63666.7	72963.7	70502.1	63605.1	44015.7	33939.4			1940
					34504.1	42279.1	52633.1	56517.9	41854.3	33918.9				1945
				41611.8	56714.1	76155.1	99933.5	92664.1	77048.3					1950
			37431.9	50016.6	72880.4	96091.7	114795	119541						1955
		32804.9	41628.3	58012.7	80802.5	107148	135383							1960
	22521.8	29305.8	37602.4	49281.3	73181.3	96852								1965
1992	22702.2	29884.6	35338	48098.1	73798.3									1970
1997	26536.1	32682.3	37552.7	55638.1										1975
2002	28584.2	34394.4	42696.4											1980
2007	30202.2	39817.3												1985
2012	27016.3													1990
2017

## Sheet: Russian Fedration-Male
Median Period	Age group													Median Birth Cohort
	25-29	30-34	35-39	40-44	45-49	50-54	55-59	60-64	65-69	70-74	75-79	80-84	85-89
Russian Federation													440.182	1905
												3031.03	472.592	1910
											7704.86	2662.09	481.802	1915
										11340.4	6292.48	2433.28	484.69	1920
									26794.2	18316.8	10508.5	3918.04	870.607	1925
								46668.7	36684	25413.9	13455.3	5062.92	1416.49	1930
							48070.3	44540.1	36251.8	24978.5	12535.5	6523.36		1935
						48208.6	53530.8	48780.7	39093.9	23821.7	14835.7			1940
					29753.5	34453.2	40414.7	37814.6	26976.2	18522.8				1945
				41685.4	50078.9	60893.9	71220.4	62951.3	46668.8					1950
			42473.7	50031.3	62156.3	75945.6	81814.5	78878.3						1955
		39845.8	46596.3	57235.7	72289.2	80609.8	97230.4							1960
	28002.1	34582.4	41559	50427.8	59659.5	71557.9								1965
1992	27375.6	35158.6	40473.1	47332.3	59194.3									1970
1997	31367.7	38225.2	42353.8	52573.1										1975
2002	33617.5	40341.7	47705.6											1980
2007	35523.2	46870.9												1985
2012	32283.5													1990
2017

## Sheet: South Africa-Female
Median Period	Age group													Median Birth Cohort
	25-29	30-34	35-39	40-44	45-49	50-54	55-59	60-64	65-69	70-74	75-79	80-84	85-89
South Africa													1120.54	1905
												5178.8	1155.29	1910
											9785.68	5663.14	1123.49	1915
										12037.4	12637.3	6647.23	1231.22	1920
									13863.7	14794.8	13574.3	6599.64	1149.92	1925
								18386.3	19291	17628.9	13566.6	5926.19	1031.3	1930
							19531.7	26477.7	24476.2	18662.1	12033	4937.44		1935
						19063	29280.9	36780.5	28296.9	18649.7	11337.4			1940
					17721.4	26325.3	41119.4	44891.6	29923.2	19974				1945
				14565.5	24028	36636.7	55834.1	55410.3	36646.6					1950
			12226	19759.6	32183.2	50046	73155.2	65898.1						1955
		10978.6	15266.2	24612.6	40030.8	64505.3	82179.2							1960
	9538.65	13114.3	17710.9	27525.5	49098.6	73427.1								1965
1992	11433.3	14966.6	18622.7	30889.8	57921.3									1970
1997	13100.1	16041.3	19186.8	35909.5										1975
2002	15230.3	17300.7	21680.8											1980
2007	17181.5	19525.6												1985
2012	16133.9													1990
2017

## Sheet: South Africa-Male
Median Period	Age group													Median Birth Cohort
	25-29	30-34	35-39	40-44	45-49	50-54	55-59	60-64	65-69	70-74	75-79	80-84	85-89
South Africa													595.425	1905
												3080.8	560.323	1910
											6472.15	3059.12	578.797	1915
										9316.14	7902.88	4027.07	682.732	1920
									11240.4	10404.8	8666.43	4109.85	492.497	1925
								14875.6	14012.2	11134.3	8842.01	2859.66	489.884	1930
							15767.6	19686.1	14947	11790.5	6753.38	2787.86		1935
						13422.2	23470	23832.4	17392.8	12611.1	7490.78			1940
					10784.3	19366.4	29341.6	29366.9	22087.3	14686.3				1945
				9803.35	15326.8	25894.1	38993.8	43140.5	28500.1					1950
			8613.18	12548.9	20645	33899.4	56889.4	53683.4						1955
		7761.69	9894.93	14964.6	25688.1	47120.3	67261.4							1960
	6488.03	9034.94	10548.9	16907	33175.4	52828.5								1965
1992	7893.09	10102.2	11270.7	20726.1	37544									1970
1997	9271.81	11227	12328.5	24807.9										1975
2002	11123.1	12609.5	15631.7											1980
2007	13084.5	15051.1												1985
2012	13246.7													1990
2017
