# Supplementary material for: Time trends in type 2 diabetes mellitus incidence across the BRICS from 1990 to 2019: an age-period-cohort analysis
Source: BMC Public Health. 2022 Jan 11;22:65. doi: 10.1186/s12889-021-12485-y (PMC8751323; doi:10.1186/s12889-021-12485-y)
Supplement: Supplementary file 3 — Additional file 3. Title: Incidence rate of T2DM by age, period and median birth cohorts in BRICS,1990 to 2019. Description: The file includes five worksheets: ‘Brazil-Female’, ‘Brazil-Male’, ‘China-Female’, ‘China-Male’, ‘India-Female’, ‘India-Male’, ‘Russian Federation-Female’, ‘Russian Federation-Male’, ‘South Africa-Female’, ‘South Africa-Male’. In each sheet, the data indicate the incidence of T2DM per 100 000 men/women in each specific age group during the period. The diagonal line from the lower left corner to the lower right represents the birth cohort. [file 12889_2021_12485_MOESM3_ESM.xls]

## Sheet: Brazil-Female
Median Period	Age group													Median Birth Cohort
	25-29	30-34	35-39	40-44	45-49	50-54	55-59	60-64	65-69	70-74	75-79	80-84	85-89
Brazil													136.828	1905
												302.949	147.266	1910
											369.498	347.051	133.014	1915
										342.654	411.578	312.903	117.796	1920
									334.303	351.506	372.297	274.494	116.549	1925
								346.703	319.243	319.73	336.131	275.071	111.495	1930
							357.909	314.689	302.651	308.64	342.062	263.613		1935
						365.729	326.803	317.241	313.896	327.165	338.402			1940
					315.92	360.379	344.61	354.802	339.3	354.982				1945
				193.297	319.201	377.007	379.391	372.955	376.569					1950
			112.158	196.347	334.573	388.233	388.827	406.959						1955
		74.6924	111.912	198.196	333.745	377.913	408.035							1960
	50.5836	73.4133	110.074	209.12	323.7	378.375								1965
1992	47.6806	73.4404	124.047	217.68	313.129									1970
1997	49.031	84.4011	139.788	208.755										1975
2002	56.5471	92.2852	132.879											1980
2007	60.5211	90.7952												1985
2012	62.0342													1990
2017

## Sheet: Brazil-Male
Median Period	Age group													Median Birth Cohort
	25-29	30-34	35-39	40-44	45-49	50-54	55-59	60-64	65-69	70-74	75-79	80-84	85-89
Brazil													80.9028	1905
												209.301	90.3222	1910
											293.196	239.217	85.2808	1915
										315.649	323.493	230.027	67.6391	1920
									323.339	314.302	314.331	176.855	67.5302	1925
								311.792	296.961	313.744	256.914	178.74	53.5264	1930
							306.644	277.502	307.064	300.575	262.477	141.748		1935
						310.616	271.523	295.495	332.869	309.781	229.232			1940
					266.985	275.188	289.724	337.967	337.215	304.702				1945
				176.891	242.44	294.854	339.915	343.694	365.797					1950
			113.689	166.874	256.968	330.431	341.274	402.151						1955
		84.655	114.237	177.594	284.085	332.11	407.803							1960
	61.1215	86.3585	120.583	193.773	286.572	368.311								1965
1992	63.3527	90.2483	129.18	201.053	303.058									1970
1997	65.0949	94.2271	136.031	206.666										1975
2002	67.1351	97.8243	137.384											1980
2007	68.6321	99.4448												1985
2012	72.0995													1990
2017

## Sheet: China-Female
Median Period	Age group													Median Birth Cohort
	25-29	30-34	35-39	40-44	45-49	50-54	55-59	60-64	65-69	70-74	75-79	80-84	85-89
China													30.4001	1905
												62.7641	29.2301	1910
											99.7782	60.8424	28.9031	1915
										142.172	101.887	61.0426	28.9397	1920
									188.379	151.607	110.415	60.6615	29.5826	1925
								242.686	201.594	177.591	111.887	60.7968	25.8857	1930
							274.703	254.674	235.588	184.64	106.43	52.2926		1935
						280.25	283.994	284.83	248.577	167.895	93.4648			1940
					240.043	286.849	310.504	309.634	229.339	152.484				1945
				145.909	244.591	297.209	335.926	288.101	199.426					1950
			84.6286	148.346	243.093	313.829	312.908	235.776						1955
		62.8431	86.1754	146.953	251.665	293.672	255.465							1960
	56.6024	64.314	86.7776	154.772	242.183	265.652								1965
1992	56.8251	63.5801	90.1246	149.482	229.001									1970
1997	58.1369	65.662	89.9564	147.811										1975
2002	62.0717	65.17	95.1623											1980
2007	64.9322	72.983												1985
2012	74.2097													1990
2017

## Sheet: China-Male
Median Period	Age group													Median Birth Cohort
	25-29	30-34	35-39	40-44	45-49	50-54	55-59	60-64	65-69	70-74	75-79	80-84	85-89
China													22.425	1905
												68.815	21.9636	1910
											120.691	66.258	23.6805	1915
										176.05	134.796	75.8617	27.5043	1920
									203.11	234.558	161.262	92.7996	31.4293	1925
								195.329	273.531	278.13	170.235	108.9	28.5892	1930
							206.891	233.41	317.048	253.999	177.489	95.4082		1935
						242.353	226.192	259.343	284.467	230.073	158.92			1940
					231.42	255.69	232.262	247.061	240.861	211.123				1945
				173.182	239.868	250.402	234.106	217.278	221.169					1950
			126.908	173.07	232.842	252.752	213.19	184.978						1955
		94.3326	122.705	175.069	241.953	235.446	174.522							1960
	79.4701	90.1462	124.743	191.516	227.956	190.643								1965
1992	78.7191	91.2425	146.429	196.237	199.048									1970
1997	78.41	102.821	155.712	187.943										1975
2002	89.6499	109.813	164.194											1980
2007	99.1249	125.17												1985
2012	120.583													1990
2017

## Sheet: India-Female
Median Period	Age group													Median Birth Cohort
	25-29	30-34	35-39	40-44	45-49	50-54	55-59	60-64	65-69	70-74	75-79	80-84	85-89
India													103.332	1905
												272.056	106.561	1910
											314.359	281.5	102.34	1915
										211.676	320.61	263.114	98.0711	1920
									166.626	217.284	298.785	248.177	94.2236	1925
								187.371	185.197	218.375	292.7	245.211	85.4657	1930
							207.293	220.329	201.509	219.955	296.436	218.614		1935
						221.098	231.568	241.611	202.389	220.257	260.494			1940
					206.131	231.781	258.978	256.576	215.251	217.809				1945
				152.951	211.488	263.41	300.278	294.497	241.333					1950
			110.099	159.067	236.995	321.135	339.805	326.333						1955
		80.1523	119.171	177.789	289.962	347.816	375.064							1960
	57.416	87.6241	131.478	201.038	306.125	380.534								1965
1992	63.6517	95.2624	135.405	206.16	331.624									1970
1997	68.1697	95.552	135.701	222.675										1975
2002	65.8089	96.9819	149.049											1980
2007	67.2048	113.208												1985
2012	84.5872													1990
2017

## Sheet: India-Male
Median Period	Age group													Median Birth Cohort
	25-29	30-34	35-39	40-44	45-49	50-54	55-59	60-64	65-69	70-74	75-79	80-84	85-89
India													85.3206	1905
												206.498	82.2501	1910
											252.506	199.941	75.4989	1915
										225.145	251.867	187.04	68.7466	1920
									218.12	234.148	243.025	172.385	61.2855	1925
								223.768	226.642	224.927	214.595	148.155	52.4271	1930
							231.05	234.035	220.724	192.282	181.844	124.774		1935
						245.294	248.937	248.572	207.636	177.247	173.46			1940
					241.543	261.037	285.849	253.381	205.255	192.92				1945
				221.961	256.711	319.341	306.193	262.888	231.338					1950
			181.917	239.064	314.775	376.016	327.324	299.563						1955
		119.151	193.053	259.537	371.481	389.574	356.709							1960
	73.0302	128.459	193.966	276.503	381.166	392.98								1965
1992	81.4483	130.424	194.221	289.739	385.643									1970
1997	83.3628	127.993	206.93	322.873										1975
2002	80.6344	140.184	250.768											1980
2007	91.4283	174.758												1985
2012	115.495													1990
2017

## Sheet: Russia Federation-Female
Median Period	Age group													Median Birth Cohort
	25-29	30-34	35-39	40-44	45-49	50-54	55-59	60-64	65-69	70-74	75-79	80-84	85-89
Russian Federation													48.7206	1905
												103.536	42.102	1910
											138.768	88.6651	38.9626	1915
										156.42	126.572	82.1515	41.9405	1920
									167.691	153.69	121.815	88.9683	46.2656	1925
								169.817	162.04	155.266	125.745	99.5231	51.9866	1930
							160.846	172.219	177.137	162.623	136.823	122.094		1935
						133.423	165.866	184.708	195.405	161.198	160.96			1940
					104.198	134.242	177.252	217.316	183.94	173.065				1945
				77.4265	107.145	150.839	210.694	216.615	201.588					1950
			59.3458	82.0036	122.975	172.734	217.956	247.313						1955
		49.6935	64.1328	91.8991	133.525	186.467	246.267							1960
	40.64	53.7777	70.8322	95.8635	147.718	203.832								1965
1992	44.5636	59.0613	71.4532	99.3304	156.913									1970
1997	48.6295	60.3803	70.6649	106.675										1975
2002	49.1276	59.5119	75.0632											1980
2007	47.9524	63.4966												1985
2012	50.0651													1990
2017

## Sheet: Russia Federation-Male
Median Period	Age group													Median Birth Cohort
	25-29	30-34	35-39	40-44	45-49	50-54	55-59	60-64	65-69	70-74	75-79	80-84	85-89
Russian Federation													11.3585	1905
												31.0641	11.0769	1910
											50.0811	28.913	11.7684	1915
										63.6744	47.8595	29.8377	12.3408	1920
									84.1797	70.148	54.6513	32.4181	13.6587	1925
								110.358	100.333	86.1691	63.3069	36.9628	18.7608	1930
							115.068	119.957	111.759	94.1957	62.6467	47.7093		1935
						101.028	121.69	127.8	120.103	87.2416	70.3594			1940
					89.8517	109.394	136.104	145.4	118.554	94.509				1945
				77.5636	94.6093	120.611	150.157	147.157	122.103					1950
			67.3391	82.0277	104.88	136.519	155.337	163.187						1955
		60.3591	71.7866	90.6682	119.457	140.283	176.866							1960
	50.529	63.4606	78.2853	98.0938	120.424	150.599								1965
1992	53.7373	69.4842	81.8362	97.7489	125.862									1970
1997	57.4837	70.6208	79.6994	100.799										1975
2002	57.7783	69.8024	83.8697											1980
2007	56.4005	74.745												1985
2012	59.8259													1990
2017

## Sheet: South Africa-Female
Median Period	Age group													Median Birth Cohort
	25-29	30-34	35-39	40-44	45-49	50-54	55-59	60-64	65-69	70-74	75-79	80-84	85-89
South Africa													212.411	1905
												564.166	209.709	1910
											661.973	550.937	198.545	1915
										493.64	657.475	514.75	175.376	1920
									420.181	537.54	645.923	456.467	145.54	1925
								432.066	507.098	578.364	587.028	366.136	114.845	1930
							394.13	559.122	592.764	562.268	478.611	276.638		1935
						313.18	508.417	685.352	617.551	495.508	390.558			1940
					235.26	374.121	627.683	752.757	594.486	473.923				1945
				153.892	261.362	434.405	716.952	771.511	594.66					1950
			101.964	169.393	287.359	498.297	786.533	759.255						1955
		75.4017	107.968	183.018	320.328	570.673	774.862							1960
	56.3562	80.1429	113.982	193.839	370.064	597.306								1965
1992	61.218	84.1888	113.868	205.082	403.002									1970
1997	64.6878	85.3798	108.666	214.522										1975
2002	68.2445	82.3884	106.907											1980
2007	66.7465	78.7262												1985
2012	60.6706													1990
2017

## Sheet: South Africa-Male
Median Period	Age group													Median Birth Cohort
	25-29	30-34	35-39	40-44	45-49	50-54	55-59	60-64	65-69	70-74	75-79	80-84	85-89
South Africa													112.869	1905
												335.615	101.711	1910
											437.822	297.606	102.286	1915
										382.044	411.16	311.849	97.2493	1920
									340.676	378.039	412.384	284.26	62.3333	1925
								349.566	368.335	365.292	382.595	176.678	54.5533	1930
							318.174	415.706	361.986	355.233	268.614	156.2		1935
						220.509	407.518	444.082	379.581	335.068	258.047			1940
					143.167	275.226	447.896	492.434	438.811	348.463				1945
				103.577	166.715	307.028	500.709	600.672	462.467					1950
			71.8339	107.578	184.336	337.529	611.651	618.522						1955
		53.308	69.9807	111.276	205.557	416.869	634.203							1960
	38.3325	55.2132	67.8899	119.062	250.049	429.743								1965
1992	42.2626	56.8262	68.9141	137.604	261.222									1970
1997	45.7837	59.7558	69.8229	148.202										1975
2002	49.8409	60.048	77.0794											1980
2007	50.8305	60.6853												1985
2012	49.8135													1990
2017
